# Supplementary material for: The Influence of Cations and Host–Guest Interactions on Alginate Gels Properties
Source: Gels. 2026 Mar 6;12(3):217. doi: 10.3390/gels12030217 (PMC13025125; doi:10.3390/gels12030217)
Supplement: Supplementary file 1 [file gels-12-00217-s001.zip]

Archive with 1 entries (1 files):
- gels-4153588-supplementary.pdf
